# Supplementary material for: Ocular biometric changes following unilateral cataract surgery in children
Source: PLoS One. 2022 Aug 5;17(8):e0272369. doi: 10.1371/journal.pone.0272369 (PMC9355217; doi:10.1371/journal.pone.0272369)
Supplement: S1 Data — All patient results and demographics information. (XLSX) [file pone.0272369.s001.xlsx]

## Sheet: Sheet1
No	eye	sex	age at surgery	age at surgery _subgroup	bilaterality	diagnosis	final lens status	laterality	cataract type	IOL insertion	Phaco	PCCC	IOL site	IOL power	target (SRK-II)	opacification	posterior capsulotomy	high IOP	BCVA (logMAR)	SE_ initial	steep K_initial	flat K_initial	AL before surgery	BCVA_1 mo	SE_1mo	steep K_1mo	flat K_1mo	BCVA_1yr	SE_1yr	myopic shift_1yr	steep K_1yr	flat K_1yr	AL_1yr	AL shift_1yr	SE_2yr	myopic shift_2yr	steep K_2yr	flat K_2yr	AL_2yr	AL shift_2yr	SE_3yr	myopic shift_3yr	steep K_3yr	flat K_3yr	AL_3yr	AL shift_3yr	SE_4yr	myopic shift_4yr	steep K_4yr
1	1	F	7	3	unilateral	1	1	2	PS	2	0	1	1	21.5	-0.44	0	0	0	0.39794		43.25	42.25	23.25	0.154902	-1.25	45	42.5	0.39794	-0.75	0.5	44.5	42.5	24.26	1.01
1	2			3		0	0	1											0	-0.125			24.99	0	-0.625	42.5	40.5	0.09691	-3.875	-3.25	44.75	43.5	25.04	0.05
2	3	M	13	4	unilateral	1	1	1	N	1	0	0	1	18.5		1	1	0	1		45	43.5		0.39794	-2.125			0.154902	-1.625	0.5					-1	1.125					-2.375	-0.25					-2.625	-0.5
2	4			4		0	0	2												0.25				0	0.125			0	-0.125	-0.25					-0.25	-0.375					-0.25	-0.375					0	-0.125
3	5	M	11	4	bilateral	1	1	1	PS	1	0	0	1	14		0	0	0	0.522879	-5	43.75	41		0.0457575	-0.75			0.09691	-1.25	-0.5					-2.875	-2.125			26.27		-3	-2.25			27.71		-4.5	-3.75
3	6			4		1	0	2	PS										0	-1.625				0	-2			0.09691	-2.875	-0.875					-3.625	-1.625			24.94		-3.5	-1.5			25.12		-4.75	-2.75
4	7	M	2	1	unilateral	1	1	2	N	1	0	0	1	24		0	0	0			47.5	43			-1.5				-3	-1.5					-6.125	-4.625			23.21
4	8			1		0	0	1													46	43.75			0.25				-1	-1.25					-1	-1.25			21.52
5	9	F	4	2	bilateral	1	1	1	N	1	0	1	1	26.5	-0.89	0	0	0	0.522879	0	43.75	41	21.54	0.221849	-0.375			0.200659	-1.75	-1.375					-2.5	-2.125			21.86	0.32	-5	-4.625					-5.25	-4.875	45.25
5	10			2		1	0	2	N										0.221849	-3.5	44.25	43.5	20.93	0.522879	2.25			0.30103	2.5	0.25					1.75	-0.5			21.39	0.46									45.5
6	11	F	11	4	unilateral	1	1	1	PS	1	0	0	1	19	-0.14	3	1	0	0.69897	2	45	42.75	23.63	0.0457575	-1			0.09691	-1.625	-0.625					-0.75	0.25			23.69	0.06
6	12			4		0	0	2											0.0457575	-1.5				0.09691	-1.375			0.09691	-1.75	-0.375					-1.875	-0.5			24.94
7	13	M	8	3	unilateral	1	1	1	PS	1	0	1	1	27		3	1	0	1.09691		42.5	39.25	21.83	0.39794	0.875			0.154902	-0.125	-1
7	14			3		0	0	2											0					0	-0.625			0	-0.375	0.25
8	15	F	10	4	unilateral	1	1	1	PS	1	0	1	1	19	-0.38	0	0	0	0.221849	-0.625	47.75	46	22.48	0.09691	-1	48.5	46.25	0.09691	0.75	1.75			19.23	-3.25	-2.375	-1.375					-2	-1					1.25	2.25	48
8	16			4		0	0	2											0	-1	46.5	45.5		0	-1			0.0457575	-2.375	-1.375			22.72		-3	-2					-3	-2					-3	-2	46.5
9	17	F		4	unilateral	0	0	1											0	0	41.5	40.5	23.56		-0.25																						-1.25	-1	41
9	18		10	4		1	1	2	PS	1	0	1	1	17	-0.37	0	0	0	1.39794	-13.75	41.75	39.5	25.37	1.30103	0.125			1.39794																			-1.125	-1.25	40.75
10	19	M	13	4	unilateral	1	1	1	AS	1	0	0	2	16.5	-0.07	1	1	0	1.8		47	42	24.24	0.30103	1.25			0.49485	0.125	-1.125	46.5	42.5	20.87	-3.37							0.875	-0.375
10	20			4		0	0	2											0		45	42.75	22.26	0	-0.5			0	0.125	0.625			20.47	-1.79							0.25	0.75					-0.25	0.25
11	21	F	12	4	bilateral	1	1	1	N	1	0	0	1	21	-0.67	1	1	0	1.8	0.875	44.5	41.25	23.07	0.39794	0			0.49485	0	0			23.4	0.33	-0.625	-0.625					-0.5	-0.5			23.43	0.36	-1	-1	43.5
11	22			4		1	0	2	N										0.0457575	0.625	44	41.25	23.03	0.09691	0			0.09691	-0.25	-0.25			23.44	0.41	0	0					-0.625	-0.625			23.45	0.42	-1.25	-1.25	43
12	23	M	0	1	unilateral	0	0	1												-1.375			21.7	0.200659	-0.375			0.0457575	-0.125	0.25	45.25	43	21.59	-0.11	0	0.375	44.75	43.5	21.75	0.05	0.125	0.5	44.75	43.25	22.12	0.42	0.375	0.75	44.75
12	24			1		1	1	2	N	2	0	0	2	18.5		0	0	0		-9.625			23.17	0.60206	-1.25			0.49485	-3.125	-1.875	47.5	43.5	22.4	-0.77	-3.75	-2.5	46.25	44.25	24.7	1.53	-5.25	-4	46.75	43.75	25.38	2.21	-4.5	-3.25	46.25
13	25	F	5	2	unilateral	0	0	1		1	0	1	1	14	1.28				1.8				20.87	0.30103	-1.75			0.39794	-2.875	-1.125					-3.5	-1.75			22.5	1.63	-3.5	-1.75	48.5	46	22.21	1.34	-4.875	-3.125
13	26			2		1	1	2	N							0	0	0	0.90309				24.15	1	-1			0.39794	-2.25	-1.25					-2.375	-1.375			23.1	-1.05	-2.875	-1.875	47	47	25.03	0.88	-3.875	-2.875
14	27	F	8	3	unilateral	1	1	1	PS	1	0	1	1	18.5	2	1	1	0	1		44	42.5	24.03	0.60206	1.125			0.09691	0.75	-0.375			23.44	-0.59	0.375	-0.75	44.5	42.5	24.28	0.25	0.25	-0.875	44.25	42.5	24.28	0.25	0.25	-0.875	44
14	28			3		0	0	2											0	0.75	44	42.5	23	0.0457575	-0.25			0.09691	1.125	1.375			22.58	-0.42	0.125	0.375	44.25	42.5	22.88	-0.12	-0.5	-0.25	44.25	42.5	23.56	0.56	-0.5	-0.25	44
15	29	M	9	4	unilateral	1	1	1	PS	1	0	1	1	23	-1.96	0	0	0	0.39794	0	42.75	42	23.42	0.154902	-1.25			0.200659	-2	-0.75	43.25	42	23.58	0.16	-2.5	-1.25	43	41.75	23.85	0.43	-3.375	-2.125	42.75	42	24.05	0.63	-4.375	-3.125	43.25
15	30			4		0	0	2											0					0	-0.25			0.09691	-0.875	-0.625	43.25	42	24.01		-1.375	-1.125	43	42.25	24.46		-2	-1.75	42.5	42	24.69		-2.5	-2.25	43.25
16	31	F	13	4	unilateral	1	1	1	PS	1	0	1	1	23	-0.13	2	2	0	0.79588	0.25	41	39.25	23.62	0.455932	0.875			0.09691	0.25	-0.625	41	39	23.41	-0.21	0.25	-0.625	40.75	39.25	23.51	-0.11	-0.125	-1	41.25	39.5	23.89	0.27	-0.375	-1.25	41
16	32			4		0	0	2											0	-0.875				0	-1			0.0457575	-1.75	-0.75	41	39	24.98		-2.25	-1.25	40.75	38.75	25.28		-3	-2	41.25	39	25.5		-3.625	-2.625	40.75
17	33	F	8	3	bilateral	1	0	1	N										0.337242	-2.375	43.75	41.5	23.4	0.552842	-2.5			0.200659	-3	-0.5	43.75	41.25	24.73	1.33
17	34			3		1	1	2	N	1	0	1	1	19.5	0.08	0	0	0	0.69897		44.75	41.25	23.88	0.251812	0.875	45	41	0.09691	0.25	-0.625	44.5	41.25	23.17	-0.71
18	35	F	8	3	unilateral	0	0	1											0.09691	0	45.5	44.25	23.09	0	-0.75			0	0.5	1.25	45.25	44.5	23.03	-0.06	-0.375	0.375	45	44	23.35	0.26	-1	-0.25	44.75	44.25	23.54	0.45	-0.125	0.625	45.25
18	36			3		1	1	2	PS	1	0	0	1	17.5	1	0	0	0	0.552842		45.5	44	23.59	0.0457575	0			0	-1.125	-1.125	44.75	44.75	24.76	1.17	-2.125	-2.125	44.5	44	24.68	1.09	-2	-2	44.75	44.25	24.97	1.38	-2.125	-2.125	45.25
19	37	F	8	3	unilateral	1	1	1	PS	1	0	0	1	17.5	0.86	0	0	0	1	-6.75	44.75	43	24.23	0.251812	-0.125	44.5	43	0.154902	-0.75	-0.625			24.37	0.14	-2.125	-2	44.5	42.5	25.24	1.01	-2.875	-2.75	44.5	42.25	25.76	1.53
19	38			3		0	0	2											0	-1.5	43.75	43	23.99	0.0457575	-1.5	44	43	0	-2.75	-1.25			24.33	0.34	-4	-2.5	44.5	42.5	25.38	1.39	-4.875	-3.375	44.25	42.75	25.71	1.72
20	39	M	9	3	unilateral	0	0	1											0	-1.25	44	43.25		0	-3.375			0.09691	-1.25	2.125	43.75	43.25	23.59		-0.25	3.125	44	43	23.55		-2.75	0.625
20	40			3		1	1	2	PS	1	0	0	1	25		0	0	0	1.09691	2.75	44.75	42		0.79588	0.375			0.90309	-0.375	-0.75	44.25	42.25	23.22		0	-0.375	44.25	41.5	23.25		-0.125	-0.5
21	41	F	10	4	unilateral	1	1	1	PS	1	0	1	1	21		0	0	0	0.39794	0.5	43	42.5		0	0.25			0	0	-0.25			23.63		0	-0.25
21	42			4		0	0	2											0	0.625				0.0457575	-0.75			0	-1.625	-0.875			23.62		-1.625	-0.875
22	43	M	3	2	unilateral	0	0	1											0.200659	-0.5	43.5	42	22.97	0.09691	-0.25			0.09691	0.125	0.375	42.75	41.75	23.88	0.91	-0.125	0.125	43.75	42	23.66	0.69	-0.5	-0.25					-1.875	-1.625
22	44			2		1	1	2	PS	1	0	1	1	24.5	0.14	0	0	0	0.39794	3.125	43.5	42	22.21	0.346787	0.875			0.346787	0.5	-0.375			22.56	0.35	-1.5	-2.375	44.25	40.75	23.54	1.33	-2.75	-3.625					-4.25	-5.125
23	45	F	15	4	unilateral	1	1	1	PS	1	0	0	1	25		1	1	0	0.60206	4.25	44.5	41		0.154902	-0.125			0.154902	0.125	0.25	44.5	41	22.74		-0.375	-0.25	44.5	40.75	22.78		0	0.125	44.75	40.5	23.01		-0.75	-0.625	44.75
23	46			4		0	0	2											0	-1.625	43.25	42.25		0	-0.875			0	-1	-0.125	43	42	24.6		-1.5	-0.625	43.25	42	24.8		-1.625	-0.75	43.5	41.5	24.91		-1.75	-0.875	43.25
24	47	F	13	4	unilateral	0	0	1											0	-0.875	45.25	44.75	22.62	0	-0.875	45	44.75	0	-1.375	-0.5	45	44.75	23.44	0.82	-1.75	-0.875	45.5	45	23.54	0.92
24	48			4		1	1	2	PS	1	0	0	1	25	0.08	0	0	0	0.30103		46.25	44.75	21.59	0.0457575	0.125	46.5	44.75	0.09691	-1	-1.125	46.5	44.5	21.95	0.36	-1.5	-1.625	46.75	44.5	22.81	1.22
25	49	F	11	4	unilateral	0	0	1											0.09691	-2.125	43.5	43.25	24.78	0.0457575	-2.125	43.5	43	0.0457575	-2.25	-0.125	43.75	43.25	24.95	0.17	-2.625	-0.5	43.5	42.75	25.37	0.59	-3.25	-1.125					-3.5	-1.375
25	50			4		1	1	2	PS	1	0	0	1	22	-1.63	0	0	0	0.39794	0.75	43.5	42.75	23.69	0.251812	-1.875	44	43.25	0.09691	-2.375	-0.5	43.75	43	23.97	0.28	-3.625	-1.75	43.75	42.5	24.48	0.79	1.75	3.625					-5	-3.125
26	51	F	9	3	unilateral	1	1	1	PS(PL)	1	0	1	2	19	0.19	0	0	0	1		47.5	43.75	23.08	0.30103	-1	49.5	41.75	0.09691	-0.25	0.75	47.5	43.5	23.2	0.12			47.5	43.75	23.47	0.39			47.5	43.25	23.98	0.9	-2.375	-1.375	47.75
26	52			3		0	0	2											0.0457575	0.25	46.5	44.5	22.11	0	0.25	46.5	44.25	0	0.25	0	46.5	44.5	22.48	0.37			46.75	44.25	22.9	0.79			46.75	44.25	23.24	1.13	-2.125	-2.375	46.75
27	53	M	8	3	unilateral	1	1	1	PS	1	0	0	1	25.5	0.23	1	1	0	0.79588	5.875	43.75	43.5	21.59	0.39794	1.5			0.39794	1.5	0					0.25	-1.25					0.375	-1.125					-0.5	-2	45
27	54			3		0	0	2											0.09691	-0.25			24.09	0	-0.5			0	-0.75	-0.25					-0.5	0					0.125	0.625					-0.625	-0.125	43
28	55	F	5	2	bilateral	1	1	2	PS	1	0	1	1	22	1.41	0	0	0	0.79588	0.25	43.25	40.5	22.8	0.200659	1.875			0.09691	2.25	0.375					0.5	-1.375					0.875	-1
28	56			2		1	0	1	PS										0.200659	1.375			22.66	0.200659	0.25			0.200659	0.25	0					1.5	1.25					0	-0.25
29	57	M	9	3	bilateral	1	1	2	PS	1	0	1	1	21	0.56	0	0	0	0.39794	0.5	44.75	43.75	22.95	0.30103	0.75	45	44
29	58			3		1	0	1	AS										0.39794	0.375	44.25	43.25	22.93	0.30103	0	44.5	43.5
30	59	M	3	2	bilateral	1	1	2	N	1	0	1	1	20	0.18	0	0	0	0.39794				23.5	0.49485	0.375	45	43.25	0.30103	0.5	0.125	45.25	44			-0.25	-0.625					-1	-1.375					-1.375	-1.75
30	60			2		1	0	1	L										0.200659					0.09691				0.09691	-0.25	-0.25	44.25	43.25			-0.5	-0.5					-0.625	-0.625					-1.5	-1.5
31	61	F	5	2	unilateral	1	1	1	N	1	1	1	1	26	1.38	0	0	0	0.60206	3.375	42	41.25	21.44	0.522879	2.375	42	41.5	0.200659	1.75	-0.625					1.25	-1.125					0.5	-1.875					0.375	-2
31	62			2		0	0	2											0	1.5	41.75	40.75	22.44	0	1.125	41.5	41.25	0	0.875	-0.25					-0.5	-1.625					-0.625	-1.75					-0.75	-1.875
32	63	M	4	2	unilateral	1	1	1	PS	1	0	0	1	23	3.6	1	1	0	0.60206	2.875	42.25	40.75	21.94	0.30103	3	43.25	40.25	0.200659	3.625	0.625					3	0
32	64			2		0	0	2											0.09691	1.375	41.75	41	22.69	0	0.875	41.5	41	0	1	0.125					0.5	-0.375
33	65	M	3	2	unilateral	1	1	2	AS	1	0	0	1	22.5	1.48	1	2	0	3		41.25	40.25	22.95		2										-0.625	-2.625					-1.5	-3.5					-3	-5
33	66			2		0	0	1											0.30103	0			22.67		-0.625			0.30103	0.375	1					0	0.625					0.875	1.5					-0.625	0
34	67	F	4	2	unilateral	1	1	2	PS	1	0	1	1	14	1.23	2	1	0	1.09691	-7.25	44.75	42.75	25.33	1.09691	0	45	43.25	0.69897	-1.25	-1.25					-2.5	-2.5					-3.75	-3.75					-4.875	-4.875
34	68			2		0	0	1											0.200659	0.5	44.75	42.25	22.55	0.09691	-0.25	44.75	42	0.09691	-0.5	-0.25					-0.5	-0.25					-0.5	-0.25					-0.5	-0.25
35	69	M	7	3	unilateral	1	1	2	PS	1	1	0	1	24.5	0.67	1	1	0	0.60206	1.25			21.83	0.30103	-0.25			0.49485	-0.5	-0.25					-0.375	-0.125					-0.75	-0.5					-0.375	-0.125
35	70			3		0	0	1											0	1.5				0	0.375			0	0.375	0					-2.25	-2.625					-0.25	-0.625					0.125	-0.25
36	71	F	4	2	unilateral	1	1	2	PS	1	0	0	1	24.5	0.35	1	1	0	1	-2.875	46.5	45.25	21.18	0.60206	0.25			0.30103	0.5	0.25					0.5	0.25					-1.25	-1.5			21.79	0.61
36	72			2		0	0	1											0.09691	1.25	46	45.5	21.21	0	1.25			0	0.375	-0.875					0.625	-0.625					0.125	-1.125			21.58	0.37
37	73	M	3	1	unilateral	3	1	2	PS	1	1	0	1	30	6.3	1	2	0			41	40.5	18.74		10.625										6	-4.625					4.875	-5.75	42.25	40.5
37	74			1		0	0	1												5.5					2.75				5.75	3					5.5	2.75					5.125	2.375	42.75	40.75
38	75	F	6	2	unilateral	1	1	2	PS	1	0	0	1	25.5	1.87	1	1	0	0.79588	3.5	46	45	20.69	0.39794	2.875			0.200659	3.125	0.25					3.375	0.5					2.5	-0.375			20.85	0.16
38	76			2		0	0	1											0.09691	1.375	45.75	44.75	21.87	0.09691	1.375			0	1.625	0.25					1.125	-0.25					1.125	-0.25			22.59	0.72
39	77	M	5	2	unilateral	1	1	2	N	1	0	1	1	27		0	0	0	1		46	45.5	20.59	1	2	45.75	44.25	0.60206	-2.5	-4.5					-4.5	-6.5					-6.125	-8.125					-7.75	-9.75
39	78			2		0	0	1											0.09691	-0.5				0.09691	-1.875	46.25	45.75	0.09691	-2	-0.125					-3.75	-1.875					-5.375	-3.5					-6.25	-4.375
40	79	F	7	3	unilateral	1	1	1	PS	1	0	0	1	21.5	1.54	1	1	0	0.69897	1.875	44.25	43.25	22.24	0.39794	2			0.39794	1.75	-0.25	44.5	43.25	22.29	0.05	1.75	-0.25					0.5	-1.5
40	80			3		0	0	2											0	1.625			21.69	0	1.375			0	0.625	-0.75	44	43.25	22.62	0.93	1	-0.375					1.625	0.25
41	81	F	2	1	unilateral	1	1	1	PS	1	0	1	1	31	2.06	1	2	0					19.45		4				0.375	-3.625					-2.375	-6.375					-2.625	-6.625					-5	-9
41	82			1		0	0	2															21.17						0.375	0.375					-0.125	-0.125					-0.375	-0.375					-0.125	-0.125
42	83	F	6	3	unilateral	1	1	2	PS	1	0	0	1	22	0.84	1	1	0	0.69897		46	44	22.78		-0.875			0.30103	-0.25	0.625					-2.25	-1.375					-1.875	-1					-2.375	-1.5
42	84			3		0	0	1											0.09691	-1				0	0.125			0	0.625	0.5					-0.25	-0.375					0	-0.125					-0.25	-0.375
43	85	M	2	1	unilateral	1	1	1	PS(PL)	1	0	1	2	28	1.11	0	0	0			46.25	44.5	20.16		-0.125				-0.375	-0.25					-0.625	-0.5					-2.75	-2.625					-3.125	-3
43	86			1		0	0	2												-1	46.75	44.5	21.18		-0.375				0.125	0.5					-0.625	-0.25					-1	-0.625					0.75	1.125
44	87	M	2	1	bilateral	1	1	2	PS(PL)	1	0	1	2	27	2.52	0	0	0		1			20.62		-0.25				1	1.25					-0.5	-0.25					-1.625	-1.375					-2.625	-2.375
44	88			1		1	0	1	PS											0.875			20.16		-0.375				0	0.375					0.625	1					0.125	0.5					0.75	1.125
45	89	M	7	3	unilateral	1	1	1	PS	1	0	0	1	14.5	0.97	1	1	0	1	-6.625	43.25	41.5	25.62	0.79588	1			0	-1.125	-2.125					0.5	-0.5					-0.25	-1.25					-0.75	-1.75
45	90			3		0	0	2											0	-0.375	42.75	41.25	23.59	0	-0.375										-1.25	-0.875					-2	-1.625					-2.5	-2.125
46	91	M	4	2	unilateral	1	1	2	PS	1	1	0	1	26	2.96	0	0	0		0.625	42.25	39.75	21.12		3.875	42.5	39.25		3.5	-0.375					3	-0.875					2.375	-1.5					1.875	-2
46	92			2		0	0	1												2.25	42.25	40.5	21.48		0.125	42.25	40.5		0.25	0.125					0.5	0.375					0.625	0.5					0.125	0
47	93	M	10	4	unilateral	1	1	2	PS(PL)	1	0	0	2	21.5	1.1	0	0	0	1	-1.5	42.5	41.25	23.23	0.09691	0.75			0.09691	0.875	0.125
47	94			4		0	0	1											0	-0.25	41.75	41.5		0	-0.5			0	-0.25	0.25					-0.25	0.25					-0.125	0.375
48	95	F	9	3	bilateral	1	1	2	L	1	0	0	1	21	0.47	1	1	0	0.49485		42.75	41	23.65	0.30103	1.875	44.75	43	0.49485	-0.125	-2	43	40.25			0.875	-1					1.25	-0.625			23.87	0.22	0.5	-1.375
48	96			3		1	0	1	L										0.39794	-2.25	43	41	23.63	0.200659	-0.625			0.30103	-2.5	-1.875	43.75	41.5			-1.75	-1.125					-2.125	-1.5			24.2	0.57	-2.375	-1.75
49	97	F	7	3	unilateral	1	1	2	PS	1	0	1	1	24	1.64	0	0	0	0.39794	2.25	44.5	43	21.79	0.30103	1.25	44.25	42.75	0.200659	2.375	1.125					1.625	0.375
49	98			3		0	0	1											0	0	44	43	22.91	0	0.25			0	-0.125	-0.375					0.125	-0.125
50	99	M	10	4	bilateral	1	1	2	PS	1	1	0	1	19.5	0.3	1	1	0	0.39794	-1.25	44.5	43.5	23.69		0.875			0.09691	1.375	0.5					-0.875	-1.75					-1.5	-2.375					-1.625	-2.5
50	100			4		1	0	1	PS										0.30103	-2.125					-1.75			0.30103	-3.375	-1.625					-4	-2.25					-4	-2.25					-3.25	-1.5
51	101	M	9	3	unilateral	2	1	2	N	1	1	0	1	21		0	0	0	1.09691		43.25	40.75	24.15	0.09691	-0.5	42.75	41	0.200659	-0.125	0.375											-1.625	-1.125					-1.375	-0.875
51	102			3		0	0	1											0	-0.75			24.05	0	-1	42.75	41	0	-0.5	0.5											-0.75	0.25					-1	0
52	103	M	8	3	unilateral	2	1	2	PS	1	0	0	1	21	0.53	1	1	0	0.200659	3.125	44	42.25	23.17	0.200659	1.25			0.200659	1.5	0.25					1.125	-0.125											-0.125	-1.375
52	104			3		0	0	1											0	0	43.75	42.25	23.27	0.09691	0.5			0.09691	0.375	-0.125					0.375	-0.125											0.625	0.125
53	105	M	12	4	unilateral	2	1	2	N	1	0	0	1	19.5	-0.64	1	1	0	2.69897		44.5	44	24.07	0.09691	-1.125			0.30103							-2.625	-1.5					-2.5	-1.375
53	106			4		0	0	1											0.09691	-1.375				0	-1.25			0							-2.75	-1.5					-3	-1.75
54	107	M	13	4	unilateral	2	1	2	N	1	0	0	2	20.5	-2.46	1	1	0	3		44.5	42.5	24.53	0.200659	-2.5			0.09691	-2.5	0					-3.375	-0.875					-3.25	-0.75					-4	-1.5
54	108			4		0	0	1											0	-3.375			23.83	0	-3.375			0.09691	-4.125	-0.75					-5	-1.625					-4.375	-1					-4.625	-1.25
55	109	F	14	4	bilateral	3	1	1	PS	1	1	0	1	21	-0.37	0	0	0	0.39794	-1.75	42.75	42.5	23.92	0.09691	-0.625			0	-0.375	0.25					-1.125	-0.5					-1.375	-0.75					-1.875	-1.25
55	110			4		3	0	2	PS										0.30103	-2.125				0.200659	-1.5			0	-1.375	0.125					-1.125	0.375					-1.25	0.25					-1.125	0.375
56	111	F	11	4	bilateral	3	1	2	PS	1	0	0	1	20	-0.42	1	1	0	0.30103	-1	46.75	44.25	23.19	0.09691	-1.375			0.09691	-0.75	0.625					-1.375	0					-1.375	0
56	112			4		3	0	1	PS										0.30103	-0.875				0.09691	-2.875			0.09691	-1.75	1.125					-2.25	0.625					-1.875	1					-2.25	0.625
57	113	F	5	2	bilateral	1	1	1	N	1	0	1	1	23	1.1	1	1	0	1.09691	0.875	44	41.25	22.97	0.69897	-0.625			0.30103	-0.5	0.125					-0.625	0					-1.875	-1.25	44.4	40.9	24.32	1.35	-3.375	-2.75
57	114			2		0	0	2											0.39794	1.25	43.75	41.25	22.67	0.30103	0.5			0.200659	0	-0.5					0.875	0.375					-0.125	-0.625	43.6	40.9	23.52	0.85	-0.625	-1.125
Abbriviations
IOL	intraocular lens
Phaco	phacoemulsion
PCCC	posterior continuous curvilinear capsulorhexis
IOP	intraocular pressure
BCVA	best corrected visual acuity
SE	spherical equivalent
K	keratometry
AL	axial length
diagnosis; 0, no cataract/ 1, congenital or developmental cataract/ 2, traumatic cataract/ 3, complicated cataract
final lens status; 0, phakia/ 1, pseudophakia
laterality; 1, right eye/ 2, left eye
cataract type; AS, anterior subcapsular type/ N, nuclear type/ L, lamellar type/ PS, posterior subcapsular type/ PL, posterior lenticonus
IOL insertion; 1, primary/ 2, secondary
Phaco; 0, lens aspiration/ 1, phacoemulsion
PCCC; 0, not applied/ 1, applied
IOL site; 1, in the bag/ 2, sulcus
opacification; 0, none/ 1, posterior capsular opacification/ 2, IOL opacity/ 3, cortex remnant
posterior capsulotomy; 0, none/ 1, Nd-Yag laser/ 2, Surgical pars plana posterior capsulotomy
[truncated: 45 more columns]
